# Supplementary material for: Additional assessment of Acute Cystitis Symptom Score questionnaire for patient-reported outcome measure in female patients with acute uncomplicated cystitis: part II
Source: World J Urol. 2019 Sep 23;38(8):1977–88. doi: 10.1007/s00345-019-02948-8 (PMC7363736; doi:10.1007/s00345-019-02948-8)
Supplement: Supplementary file 2 — Supplementary material 2 (XLSX 42 kb) [file 345_2019_2948_MOESM2_ESM.xlsx]

## Sheet: Лист1
Suppl. Table 1. Eight thresholds (parameters) tested at three visit categories (early, end of treatment, test of cure) versus ACSS “Dynamics” domain concerning sensitivity, specificity, positive and likelihood ratios, Youden’s J-index, odds ratio (OR), positive and negative predictive values (PPV and NPV respectively), positive and negative likelihood ratios (+LR and -LR respectively).
Parameter		Sensitivity	Specificity	Positive predictive value	Negative predictive value	+LR	-LR	OR	Youden's index	AUC	Correlation with PO
A	Summary score of the "Typical" domain up to 5 AND no visible blood in the urine	0.91 [0.85; 0.95]	0.59 [0.49; 0.70]	0.78 [0.71; 0.84]	0.81 [0.69; 0.89]	2.24 [1.74; 2.88]	0.15 [0.09; 0.26]	14.82 [7.31; 30.05]	0.50 [0.34; 0.65]	0.79 [0.74 0.85]	0.54 [0.45; 0.63]
	Very early evaluation (< 2 days)	1.00 [0.03; 1.00]	0.82 [0.60; 0.95]	0.20 [0.01; 0.72]	1.00 [0.81; 1.00]	5.50 [2.27; 13.35]	0.00 [0.00; NA]	NA	0.82 [-0.38; 0.95]	0.60 [0.40; 0.80]	0.40 [-0.01; 0.70]
	Early evaluation (2-4 days)	0.86 [0.74; 0.94]	0.61 [0.45; 0.76]	0.75 [0.63; 0.85]	0.76 [0.58; 0.89]	2.20 [1.48; 3.27]	0.23 [0.12; 0.47]	9.38 [3.53; 24.90]	0.47 [0.18; 0.69]	0.75 [0.66; 0.85]	0.49 [0.32; 0.63]
	End-of-treatment evaluation (5-9 days)	0.94 [0.85; 0.98]	0.44 [0.22; 0.69]	0.86 [0.75; 0.93]	0.67 [0.35; 0.90]	1.69 [1.11; 2.56]	0.14 [0.05; 0.41]	12.00 [3.04; 47.43]	0.38 [0.06; 0.68]	0.76 [0.62; 0.91]	0.45 [0.25; 0.61]
	Test-of-cure evaluation (10-30 days)	0.96 [0.79; 1.00]	0.30 [0.07; 0.65]	0.77 [0.58; 0.90]	0.75 [0.19; 0.99]	1.37 [0.90; 2.07]	0.14 [0.02; 1.18]	9.86 [0.88; 110.43]	0.26 [-0.14; 0.65]	0.76 [0.50; 1.00]	0.37 [0.03; 0.63]
B	Summary score of the "Typical" domain up to 4 AND no visible blood in the urine	0.90 [0.84; 0.95]	0.76 [0.66; 0.84]	0.86 [0.79; 0.91]	0.83 [0.73; 0.90]	3.74 [2.59; 5.40]	0.13 [0.08; 0.21]	29.35 [14.13; 60.94]	0.66 [0.50; 0.79]	0.84 [0.79; 0.89]	0.67 [0.60; 0.74]
	Very early evaluation (< 2 days)	1.00 [0.03; 1.00]	0.95 [0.77; 1.00]	0.50 [0.01; 0.99]	1.00 [0.84; 1.00]	22.00 [3.24; 149.30]	0.00 [0.00; NA]	NA	0.95 [-0.20; 1.00]	0.75 [0.26; 1.00]	0.69 [0.39; 0.90]
	Early evaluation (2-4 days)	0.84 [0.72; 0.92]	0.83 [0.68; 0.93]	0.87 [0.75; 0.95]	0.79 [0.64; 0.90]	4.92 [2.48; 9.74]	0.19 [0.10; 0.36]	25.37 [8.60; 74.83]	0.67 [0.40; 0.85]	0.83 [0.75; 0.91]	0.66 [0.54; 0.76]
	End-of-treatment evaluation (5-9 days)	0.94 [0.85; 0.98]	0.50 [0.26; 0.74]	0.87 [0.77; 0.94]	0.69 [0.39; 0.91]	1.88 [1.18; 2.99]	0.12 [0.04; 0.36]	15.00 [3.81; 59.05]	0.44 [0.11; 0.72]	0.78 [0.64; 0.92]	0.50 [0.31; 0.64]
	Test-of-cure evaluation (10-30 days)	0.96 [0.79; 1.00]	0.50 [0.19; 0.81]	0.82 [0.63; 0.94]	0.83 [0.36; 1.00]	1.92 [1.03; 3.58]	0.08 [0.01; 0.63]	23.00 [2.18; 242.33]	0.46 [-0.02; 0.81]	0.83 [0.65; 1.00]	0.55 [0.26; 0.75]
C	Summary score of the "Typical" domain up to 5 AND no "Typical" item >1 AND no visible blood in the urine	0.88 [0.82; 0.93]	0.75 [0.65; 0.83]	0.85 [0.78; 0.90]	0.80 [0.70; 0.88]	3.49 [2.44; 5.00]	0.16 [0.10; 0.25]	22.26 [11.14; 44.49]	0.63 [0.46; 0.76]	0.82 [0.77; 0.88]	0.64 [0.56; 0.71]
	Very early evaluation (< 2 days)	1.00 [0.03; 1.00]	0.95 [0.77; 1.00]	0.50 [0.01; 0.99]	1.00 [0.84; 1.00]	22.00 [3.24; 149.30]	0.00 [0.00; NA]	NA	0.95 [-0.20; 1.00]	0.75 [0.26; 1.00]	0.69 [0.39; 0.86]
	Early evaluation (2-4 days)	0.82 [0.70; 0.91]	0.78 [0.62; 0.89]	0.84 [0.71; 0.92]	0.76 [0.61; 0.88]	3.74 [2.07; 6.75]	0.23 [0.13; 0.41]	16.36 [5.97; 44.78]	0.60 [0.32; 0.81]	0.80 [0.72; 0.88]	0.60 [0.45; 0.71]
	End-of-treatment evaluation (5-9 days)	0.91 [0.81; 0.96]	0.56 [0.31; 0.78]	0.88 [0.78; 0.95]	0.62 [0.35; 0.85]	2.04 [1.21; 3.44]	0.17 [0.07; 0.40]	12.08 [3.45; 42.32]	0.46 [0.11; 0.75]	0.75 [0.62; 0.88]	0.48 [0.30; 0.63]
	Test-of-cure evaluation (10-30 days)	0.96 [0.79; 1.00]	0.50 [0.19; 0.81]	0.82 [0.63; 0.94]	0.83 [0.36; 1.00]	1.92 [1.03; 3.58]	0.08 [0.01; 0.63]	23.00 [2.18; 242.33]	0.46 [-0.02; 0.81]	0.83 [0.65; 1:00]	0.55 [0.26; 0.75]
D	Summary score of the "Typical" domain up to 4 AND no "Typical" item >1 AND no visible blood in the urine	0.88 [0.81; 0.92]	0.79 [0.69; 0.87]	0.87 [0.80; 0.92]	0.80 [0.70; 0.88]	4.19 [2.80; 6.29]	0.16 [0.10; 0.24]	26.74 [13.19; 54.19]	0.67 [0.50; 0.79]	0.83 [0.79; 0.88]	0.67 [0.59; 0.73]
	Very early evaluation (< 2 days)	1.00 [0.03; 1.00]	0.95 [0.77; 1.00]	0.50 [0.01; 0.99]	1.00 [0.84; 1.00]	22.00 [3.24; 149.30]	0.00 [0.00; NA]	NA	0.95 [-0.20; 1.00]	0.75 [0.26; 1.00]	0.69 [0.39; 0.86]
	Early evaluation (2-4 days)	0.80 [0.68; 0.90]	0.85 [0.71; 0.94]	0.88 [0.76; 0.96]	0.76 [0.61; 0.87]	5.49 [2.59; 11.63]	0.23 [0.13; 0.40]	23.86 [8.04; 70.86]	0.66 [0.38; 0.84]	0.82 [0.74; 0.90]	0.65 [0.52; 0.75]
	End-of-treatment evaluation (5-9 days)	0.91 [0.81; 0.96]	0.56 [0.31; 0.78]	0.88 [0.78; 0.95]	0.62 [0.35; 0.85]	2.04 [1.21; 3.44]	0.17 [0.07; 0.40]	12.08 [3.45; 42.32]	0.46 [0.11; 0.75]	0.75 [0.62; 0.88]	0.48 [0.30; 0.63]
	Test-of-cure evaluation (10-30 days)	0.96 [0.79; 1.00]	0.60 [0.26; 0.88]	0.85 [0.66; 0.96]	0.86 [0.42; 1.00]	2.40 [81.12; 5.14]	0.07 [0.01; 0.51]	34.50 [3.23; 368.45]	0.56 [0.05; 0.88]	0.85 [0.70; 1.00]	0.63 [0.37; 0.80]
E	Summary score of the "Typical" domain up to 5 AND no "Typical" item >1 AND no visible blood in the urine AND no "QoL" item >1	0.84 [0.77; 0.90]	0.79 [0.69; 0.87]	0.87 [0.80; 0.92]	0.76 [0.66; 0.84]	4.03 [2.68; 6.05]	0.20 [0.14; 0.30]	20.10 [10.25; 39.43]	0.63 [0.46; 0.77]	0.81 [0.76; 0.86]	0.63 [0.54; 0.70]
	Very early evaluation (< 2 days)	0.00 [0.00; 0.98]	0.95 [0.77; 1.00]	0.00 [0.00; 0.98]	0.95 [0.77; 1.00]	0.00 [0.00; NA]	1.05 [0.96; 1.15]	0.00 [0.00; NA]	-0.05 [-0.23; 0.97]	0.48 [NA; NA]	-0.05 [-0.45; 0.37]
	Early evaluation (2-4 days)	0.80 [0.68; 0.90]	0.80 [0.65; 0.91]	0.85 [0.72; 0.93]	0.75 [0.60; 0.87]	4.12 [2.18; 7.77]	0.24 [0.14; 0.42]	16.88 [6.11; 46.59]	0.61 [0.33; 0.81]	0.80 [0.72; 0.88]	0.60 [0.46; 0.72]
	End-of-treatment evaluation (5-9 days)	0.84 [0.73; 0.92]	0.67 [0.41; 0.87]	0.90 [0.79; 0.96]	0.55 [0.32; 0.76]	2.53 [1.31; 4.91]	0.23 [0.12; 0.45]	10.80 [3.29; 35.49]	0.51 [0.14; 0.79]	0.72 [0.61; 0.84]	0.48 [0.29; 0.63]
	Test-of-cure evaluation (10-30 days)	0.96 [0.79; 1.00]	0.60 [0.26; 0.88]	0.85 [0.66; 0.96]	0.86 [0.42; 1.00]	2.40 [1.12; 5.14]	0.07 [0.01; 0.51]	34.50 [3.23; 368.45]	0.56 [0.05; 0.88]	0.85 [0.70; 1.00]	0.63 [0.37; 0.80]
F	Summary score of the "Typical" domain up to 4 AND no "Typical" item >1 AND no visible blood in the urine AND no "QoL" item >1	0.83 [0.76; 0.89]	0.81 [0.72; 0.89]	0.88 [0.81; 0.93]	0.76 [0.66; 0.84]	4.47 [2.89; 6.90]	0.20 [0.14; 0.30]	21.95 [11.06; 43.55]	0.65 [0.48; 0.78]	0.82 [0.77; 0.87]	0.64 [0.56; 0.71]
	Very early evaluation (< 2 days)	0.00 [0.00; 0.98]	0.95 [0.77; 1.00]	0.00 [0.00; 0.98]	0.95 [0.77; 1.00]	0.00 [0.00; NA]	1.05 [0.96; 1.15]	0.00 [0.00; NA]	-0.05 [-0.23; 0.97]	0.48 [NA; NA]	-0.05 [-0.45; 0.37]
	Early evaluation (2-4 days)	0.79 [0.66; 0.88]	0.85 [0.71; 0.94]	0.88 [0.76; 0.95]	0.74 [0.60; 0.86]	5.37 [2.53; 11.39]	0.25 [0.15; 0.42]	21.39 [7.29; 62.72]	0.64 [0.36; 0.83]	0.81 [0.73; 0.89]	0.63 [0.49; 0.74]
	End-of-treatment evaluation (5-9 days)	0.84 [0.73; 0.92]	0.67 [0.41; 0.87]	0.90 [0.79; 0.96]	0.55 [0.32; 0.76]	2.53 [1.31; 4.91]	0.23 [0.12; 0.45]	10.80 [3.29; 35.49]	0.51 [0.14; 0.79]	0.72 [0.61; 0.84]	0.48 [0.29; 0.63]
	Test-of-cure evaluation (10-30 days)	0.96 [0.79; 1.00]	0.60 [0.26; 0.88]	0.85 [0.66; 0.96]	0.86 [0.42; 1.00]	2.40 [1.12; 5.14]	0.07 [0.01; 0.51]	34.50 [3.23; 368.45]	0.56 [0.05; 0.88]	0.85 [0.70; 1.00]	0.63 [0.37; 0.80]
G	Summary score of the 4 FDA symptoms up to 4 AND no score >1 of 4 FDA symptoms AND no visible blood in the urine	0.88 [0.82; 0.93]	0.74 [0.63; 0.82]	0.84 [0.77; 0.90]	0.80 [0.70; 0.88]	3.35 [2.36; 4.74]	0.16 [0.10; 0.25]	21.02 [10.56; 41.82]	0.62 [0.45; 0.75]	0.82 [0.77; 0.87]	0.63 [0.54; 0.70]
	Very early evaluation (< 2 days)	1.00 [0.03; 1.00]	0.95 [0.77; 1.00]	0.50 [0.01; 0.99]	1.00 [0.84; 1.00]	22.00 [3.24; 149.30]	0.00 [0.00; NA]	NA	0.95 [-0.20; 1.00]	0.75 [0.26; 1.00]	0.69 [0.39; 0.86]
	Early evaluation (2-4 days)	0.82 [0.70; 0.91]	0.76 [0.60; 0.88]	0.82 [0.70; 0.91]	0.76 [0.60; 0.88]	3.37 [1.94; 5.85]	0.24 [0.13; 0.43]	14.26 [5.31; 38.29]	0.58 [0.29; 0.79]	0.79 [0.71; 0.87]	0.58 [0.43; 0.70]
	End-of-treatment evaluation (5-9 days)	0.91 [0.81; 0.96]	0.56 [0.31; 0.78]	0.88 [0.78; 0.95]	0.62 [0.35; 0.85]	2.04 [1.21; 3.44]	0.17 [0.07; 0.40]	12.08 [3.45; 42.32]	0.46 [0.11; 0.75]	0.75 [0.62; 0.88]	0.48 [0.30; 0.63]
	Test-of-cure evaluation (10-30 days)	0.96 [0.79; 1.00]	0.50 [0.19; 0.81]	0.82 [0.65; 0.93]	0.83 [0.36; 1.00]	1.92 [1.03; 3.58]	0.08 [0.01; 0.63]	23.00 [2.18; 242.33]	0.46 [-0.02; 0.81]	0.83 [0.65; 1.00]	0.55 [0.26; 0.75]
H	Summary score of the 3 EMA symptoms up to 3 AND no score >1 of 3 EMA symptoms AND no visible blood in the urine	0.90 [0.84; 0.94]	0.71 [0.61; 0.80]	0.83 [0.77; 0.89]	0.81 [0.71; 0.89]	3.14 [2.26; 4.36]	0.14 [0.09; 0.24]	21.67 [10.74; 43.71]	0.61 [0,45; 0.75]	0.82 [0.77; 0.87]	0.63 [0.54; 0.70]
	Very early evaluation (< 2 days)	1.00 [0.03; 1.00]	0.95 [0.77; 1.00]	0.50 [0.01; 0.99]	1.00 [0.84; 1.00]	22.00 [3.24; 149.30]	0.00 [0.00; NA]	NA	0.95 [-0.20; 1.00]	0.75 [0.26; 1.00]	0.69 [0.39; 0.86]
	Early evaluation (2-4 days)	0.86 [0.74; 0.94]	0.73 [0.57; 0.86]	0.81 [0.69; 0.90]	0.79 [0.63; 0.90]	3.19 [1.91; 5.36]	0.20 [0.10; 0.38]	16.36 [5.91; 45.31]	0.59 [0.31; 0.79]	0.80 [0.72; 0.88]	0.60 [0.45; 0.71]
	End-of-treatment evaluation (5-9 days)	0.91 [0.81; 0.96]	0.50 [0.26; 0.74]	0.87 [0.76; 0.94]	0.60 [0.32; 0.84]	1.81 [1.13; 2.90]	0.19 [0.08; 0.46]	9.67 [2.77; 33.71]	0.41 [0.07; 0.70]	0.73 [0.60; 0.87]	0.43 [0.24; 0.60]
	Test-of-cure evaluation (10-30 days)	0.96 [0.79; 1.00]	0.50 [0.19; 0.81]	0.82 [0.63; 0.94]	0.83 [0.36; 1.00]	1.92 [1.03; 3.58]	0.08 [0.01; 0.63]	23.00 [2.18;242.33]	0.46 [-0.02; 0.81]	0.83 [0.65; 1.00]	0.55 [0.26; 0.75]
Note - 'CI' - confidence interval, 'AUC' - area under curve, 'OR' - odds ratio, '+LR' - positive likelihood ratio, '-LR' - negative likelihood ratio, PPV - positive predictive value, NPV - Negative predictive value, PO - positive outcome
